# Supplementary material for: Unraveling an enhancer-silencer regulatory element showing epistatic interaction with a variant that escaped genome-wide association studies
Source: Cell Genom. 2025 May 28;5(7):100889. doi: 10.1016/j.xgen.2025.100889 (PMC12278644; doi:10.1016/j.xgen.2025.100889)
Supplement: Table S1. Description of the case-control cohort recruited in Senegal, related to Figure 6 — For each individual, the details indicated are identification number, phenotype (control [Ctrl]; Severe malaria: SM), age in years, sex (female [F], male [M]), and the genotype for rs11240391 [file mmc2.xlsx]

## Sheet: Table S1
Table S1: Description of the case-control cohort recruited in Senegal, related to Figure 6
a Four clinical groups of patients are described in the table (Ctrl: healty control, SM: severe malaria)
b Sex (F: female, M : male)
Patient ID	Clinical phenotypea	Age (year)	Sexb	rs11240391 (LAX1)
NP05001	SM	14	M	GG
NP05003	SM	40	M	GG
NP05011	SM	20	M	GG
NP05018	SM	25	M	GG
NP05020	SM	18	M	GG
NP12001	SM	NA	NA	GG
NP12006	SM	53	M	GG
NP12011	SM	50	M	GG
NP12016	SM	NA	NA	GG
NP13001	SM	NA	NA	GG
NP13006	SM	44	M	GG
NP13007	SM	34	F	GG
NP13010	SM	22	M	GG
NP13011	SM	26	M	GG
NP13013	SM	22	M	GG
NP13018	SM	71	M	GG
NP13019	SM	61	M	GG
NP13021	SM	79	F	GG
NP13022	SM	15	M	GG
NP13024	SM	31	M	GG
NP14001	SM	32	M	GG
NP14006	SM	20	F	GG
NP14008	SM	24	M	GG
NP15008	SM	28	M	GG
NP15011	SM	65	F	GG
TA15040	SM	4	M	GG
TA15041	SM	1	F	GG
TA15048	SM	1	F	GG
TA15051	SM	35	F	GG
TA15062	SM	17	M	GG
TA15066	SM	13	M	GG
TA15072	SM	1	M	GG
TA15074	SM	8	M	GG
TA15075	SM	6	F	GG
NP05021	SM	35	M	GG
NP15017	SM	87	F	GG
TA15001	SM	10	M	GG
TA15007	SM	9	M	GG
TA15011	SM	7	M	GG
TA15013	SM	3	M	GG
TA15016	SM	3.16	M	GG
TA15023	SM	8	F	GG
TA15024	SM	14	M	GG
TA15025	SM	2	F	GG
TA15027	SM	2	F	GG
NP05005	SM	18	M	GT
NP05006	SM	50	M	GT
NP05009	SM	55	M	GT
NP05010	SM	27	M	GT
NP05012	SM	28	M	GT
NP12007	SM	12	M	GT
NP12010	SM	50	F	GT
NP12012	SM	52	F	GT
NP13015	SM	25	F	GT
NP13016	SM	21	M	GT
NP14009	SM	24	M	GT
NP14010	SM	61	F	GT
NP14011	SM	17	M	GT
NP14013	SM	41	M	GT
NP15002	SM	34	F	GT
NP15003	SM	42	M	GT
NP15004	SM	0	M	GT
NP15006	SM	9	F	GT
NP15009	SM	23	M	GT
NP15010	SM	56	F	GT
NP15013	SM	72	M	GT
NP15014	SM	23	M	GT
NP15015	SM	20	F	GT
TA15038	SM	5	M	GT
TA15042	SM	35	M	GT
TA15044	SM	2	M	GT
TA15045	SM	12	M	GT
TA15046	SM	1.5	F	GT
TA15049	SM	13	F	GT
TA15052	SM	4	M	GT
TA15053	SM	4	F	GT
TA15055	SM	9	F	GT
TA15056	SM	10	F	GT
TA15059	SM	4	M	GT
TA15060	SM	1.75	F	GT
TA15063	SM	10	F	GT
NP05014	SM	75	M	GT
NP05017	SM	43	M	GT
NP13008	SM	21	F	GT
NP13009	SM	30	M	GT
NP15005	SM	33	M	GT
TA15003	SM	1.25	M	GT
TA15004	SM	7	M	GT
TA15006	SM	2.5	M	GT
TA15017	SM	7	F	GT
TA15020	SM	0.014	F	GT
TA15035	SM	8	F	GT
NP05002	SM	18	M	TT
NP05013	SM	33	M	TT
NP05015	SM	16	M	TT
NP05019	SM	70	M	TT
NP13002	SM	NA	NA	TT
NP13003	SM	NA	NA	TT
NP13004	SM	NA	NA	TT
NP13005	SM	NA	NA	TT
NP14002	SM	56	M	TT
NP14003	SM	59	F	TT
NP14004	SM	20	M	TT
NP14005	SM	17	F	TT
NP15001	SM	45	F	TT
NP15007	SM	17	M	TT
NP15012	SM	41	M	TT
NP15016	SM	63	F	TT
TA15054	SM	4	F	TT
TA15069	SM	2	M	TT
TA15073	SM	7	M	TT
TA15009	SM	43	F	TT
TA15012	SM	2	M	TT
TA15019	SM	40	F	TT
TA15026	SM	8	M	TT
TA15034	SM	11	M	TT
NP14007	SM	21	M	NA
CTR22	Ctrl	42	M	GG
CTR25	Ctrl	42	M	GG
CTR35	Ctrl	28	F	GG
CTR37	Ctrl	12	M	GG
CTR40	Ctrl	62	M	GG
CTR44	Ctrl	3	M	GG
CTR54	Ctrl	61	M	GG
CTR55	Ctrl	51	M	GG
CTR63	Ctrl	63	F	GG
CTR64	Ctrl	1	M	GG
CTR65	Ctrl	32	M	GG
T1	Ctrl	52	M	GG
T17	Ctrl	26	M	GG
T18	Ctrl	30	F	GG
T7	Ctrl	26	F	GG
CTR10	Ctrl	6	M	GT
CTR12	Ctrl	45	M	GT
CTR15	Ctrl	16	F	GT
CTR16	Ctrl	65	F	GT
CTR17	Ctrl	89	F	GT
CTR19	Ctrl	72	M	GT
CTR21	Ctrl	31	F	GT
CTR31	Ctrl	NA	NA	GT
CTR32	Ctrl	34	F	GT
CTR34	Ctrl	16	F	GT
CTR41	Ctrl	55	M	GT
CTR42	Ctrl	28	F	GT
CTR45	Ctrl	76	M	GT
CTR47	Ctrl	NA	F	GT
CTR49	Ctrl	83	F	GT
CTR52	Ctrl	63	F	GT
CTR53	Ctrl	26	M	GT
CTR57	Ctrl	42	M	GT
CTR58	Ctrl	44	M	GT
CTR59	Ctrl	6	M	GT
CTR61	Ctrl	2	M	GT
CTR9	Ctrl	41	M	GT
CTR13068	Ctrl	NA	F	GT
CTR13069	Ctrl	21	F	GT
CTR13070	Ctrl	36	F	GT
CTR13072	Ctrl	5	F	GT
CTR13074	Ctrl	28	M	GT
CTR13076	Ctrl	12	F	GT
CTR13077	Ctrl	52	F	GT
CTR13078	Ctrl	46	F	GT
CTR13079	Ctrl	37	F	GT
CTR13080	Ctrl	59	M	GT
CTR13081	Ctrl	23	F	GT
CTR13083	Ctrl	34	F	GT
T10	Ctrl	30	F	GT
T14	Ctrl	34	F	GT
T16	Ctrl	28	M	GT
T2	Ctrl	27	M	GT
T3	Ctrl	28	M	GT
T4	Ctrl	31	M	GT
T5	Ctrl	25	M	GT
T6	Ctrl	27	M	GT
T8	Ctrl	23	F	GT
CTR13	Ctrl	59	M	TT
CTR14	Ctrl	32	F	TT
CTR18	Ctrl	5	F	TT
CTR20	Ctrl	2	M	TT
CTR23	Ctrl	64	M	TT
CTR24	Ctrl	60	M	TT
CTR27	Ctrl	28	F	TT
CTR28	Ctrl	2	M	TT
CTR29	Ctrl	80	M	TT
CTR30	Ctrl	12	F	TT
CTR36	Ctrl	6	M	TT
CTR46	Ctrl	3	M	TT
CTR48	Ctrl	52	F	TT
CTR50	Ctrl	37	F	TT
CTR51	Ctrl	7	F	TT
CTR62	Ctrl	36	F	TT
CTR8	Ctrl	39	F	TT
CTR13082	Ctrl	44	M	TT
T15	Ctrl	46	M	TT
CTR26	Ctrl	34	F	NA
CTR39	Ctrl	50	F	NA
